# Supplementary material for: Optimization of High-Density Fe-Au Nano-Arrays for Surface-Enhanced Raman Spectroscopy of Biological Samples
Source: Biosensors (Basel). 2021 Jun 5;11(6):181. doi: 10.3390/bios11060181 (PMC8229969; doi:10.3390/bios11060181)
Supplement: Supplementary file 1 [file biosensors-11-00181-s001.zip]

Archive with 1 entries (1 files):
- biosensors-1227951-supplementary.pdf
